# Supplementary material for: Within-population variability in a moth sex pheromone blend, part 2: selection towards fixation
Source: R Soc Open Sci. 2019 Mar 13;6(3):182050. doi: 10.1098/rsos.182050 (PMC6458377; doi:10.1098/rsos.182050)
Supplement: Suppl. File 1 [file rsos182050supp2.xlsx]

## Sheet: Sheet1
Supplementary File 1, to Groot AT, van Wijk M, Villacis-Perez E, Kuperus P, Schöfl G, van Veldhuizen D, Heckel D. Within-population variability in a moth sex pheromone blend, part 2: Selection towards fixation. Royal Society Open Science.
Numbers of single pair matings and females phenotyped per generation in the selection lines of 2007 and of those in 2012.
Gcfile	generation	gen# selection	female	Lowine	ratio	mother	mother ratio
20101130	5	1	5145	Backup	0.0432589	464	-
20101133	5	1	5112	Backup	0.0444018	451	-
20101122	5	1	5110	Backup	0.0679488	452	-
20101115	5	1	5109	Backup	0.0809142	449	-
20101124	5	1	5113	Backup	0.0882786	455	-
20101118	5	1	5114	Backup	0.0954683	454	-
20101132	5	1	5108	Backup	0.0962036	453	-
20101120	5	1	5142	Backup	0.140098	438	0.134839
20101168	5	1	5105	Backup	0.154799	450	-
20101164	5	1	575	High	0.0545823	447	0.141455
20101154	5	1	541	High	0.0591103	438	0.134839
20101156	5	1	574	High	0.0624985	433	0.0705805
20101160	5	1	579	High	0.0655328	452	-
20101163	5	1	526	High	0.0752426	441	0.125112
20101155	5	1	519	High	0.0800106	433	0.0705805
20101135	5	1	524	High	0.0825716	441	0.125112
20101145	5	1	540	High	0.0851043	447	0.141455
20101161	5	1	580	High	0.0874209	472	0.129246
20101158	5	1	582	High	0.0879138	473	0.0963105
20101142	5	1	535	High	0.0949481	446	0.392618
20101116	5	1	506	High	0.096421	443	0.101192
20101105	5	1	591	High	0.101258	474	-
20101153	5	1	554	High	0.105389	472	0.129246
20101106	5	1	581	High	0.10578	450	-
20101157	5	1	593	High	0.109517	474	-
20101152	5	1	548	High	0.127038	438	0.134839
20101125	5	1	576	High	0.137218	449	-
20101104	5	1	539	High	0.147564	476	0.317612
20101162	5	1	573	High	0.164921	434	0.157756
20101121	5	1	517	High	0.172911	443	0.101192
20101107	5	1	550	High	0.188088	443	0.101192
20101108	5	1	529	High	0.202675	443	0.101192
20101103	5	1	536	High	0.25222	446	0.392618
20101165	5	1	592	High	0.272275	474	-
20101129	5	1	549	High	0.313277	473	0.0963105
20101128	5	1	521	High	0.314945	446	0.392618
20101117	5	1	525	High	0.429316	446	0.392618
20101159	5	1	586	High	0.452673	473	0.0963105
20101144	5	1	522	High	1.68345	446	0.392618
20101113	5	1	502	High	2.26232	441	0.125112
20101146	5	1	597	Low	0.0572335	462	-
20101110	5	1	561	Low	0.0577376	427	0.116734
20101138	5	1	569	Low	0.0650932	420	0.142448
20101151	5	1	5117	Low	0.0663303	449	-
20101139	5	1	5132	Low	0.0691819	408	0.0696471
20101150	5	1	5130	Low	0.0692115	466	-
20101141	5	1	5102	Low	0.0710588	427	0.116734
20101119	5	1	5100	Low	0.0717718	405	-
20101114	5	1	557	Low	0.078782	420	0.142448
20101147	5	1	571	Low	0.0810543	424	0.101041
20101126	5	1	5126	Low	0.0942733	408	0.0696471
20101136	5	1	5116	Low	0.0944595	449	-
20101131	5	1	5121	Low	0.094614	404	-
20101112	5	1	5111	Low	0.104806	465	-
20101140	5	1	5131	Low	0.113432	466	-
20101143	5	1	5125	Low	0.115531	405	-
20101167	5	1	5129	Low	0.123848	451	-
20101166	5	1	5122	Low	0.157387	466	-
20101137	5	1	5123	Low	0.187838	451	-
20101134	5	1	594	Low	0.273721	406	-
20101111	5	1	562	Low	0.285472	408	0.0696471
20101148	5	1	5120	Low	1.55982	462	-
30111109	6	2	677	Backup	0.0485213	5112	0.0444018
311111d26	6	2	6119	Backup	0.0523826	5112	0.0444018
311111c20	6	2	6123	Backup	0.0548429	5108	0.0962036
311111c21	6	2	6121	Backup	0.0588074	5112	0.0444018
311111d14	6	2	6108	Backup	0.0619303	5112	0.0444018
311111d20	6	2	6141	Backup	0.0788709	5142	0.140098
311111d09	6	2	6142	Backup	0.0789436	5150	-
30111104	6	2	6130	Backup	0.0802118	5143	-
311111d13	6	2	674	Backup	0.0823704	5109	0.0809142
30111108	6	2	676	Backup	0.0840121	5112	0.0444018
311111d22	6	2	6128	Backup	0.0920067	5108	0.0962036
311111d23	6	2	675	Backup	0.0936623	5142	0.140098
311111c10	6	2	671	Backup	0.0938728	5108	0.0962036
311111d02	6	2	6110	Backup	0.0956005	5108	0.0962036
30111105	6	2	6111	Backup	0.103779	5114	0.0954683
311111d19	6	2	6122	Backup	0.106743	5110	0.0679488
311111d28	6	2	6106	Backup	0.110106	5142	0.140098
311111c12	6	2	673	Backup	0.111334	5110	0.0679488
301111b06	6	2	683	Backup	0.113845	5142	0.140098
301111b05	6	2	6107	Backup	0.122373	5114	0.0954683
311111d16	6	2	6109	Backup	0.142063	5142	0.140098
311111d24	6	2	678	Backup	0.15	5108	0.0962036
311111d25	6	2	6113	Backup	0.151907	5150	-
311111d15	6	2	6116	Backup	0.178025	5110	0.0679488
311111d17	6	2	684	Backup	0.186581	5114	0.0954683
311111d21	6	2	6120	Backup	0.206896	5142	0.140098
311111d12	6	2	6115	Backup	0.247885	5110	0.0679488
311111d27	6	2	6135	Backup	0.324261	5143	-
311111c11	6	2	6114	Backup	0.345653	5112	0.0444018
311111c22	6	2	607	High	0.0522493	581	0.10578
311111c15	6	2	633	High	0.0524631	549	0.313277
311111c27	6	2	699	High	0.07091	5139	-
311111c05	6	2	621	High	0.0774069	581	0.10578
311111c29	6	2	635	High	0.0794613	549	0.313277
311111d03	6	2	6101	High	0.100086	576	0.137218
311111c14	6	2	696	High	0.10096	517	0.172911
301111b02	6	2	615	High	0.113781	534	-
301111b07	6	2	626	High	0.113869	5139	-
311111c04	6	2	6100	High	0.114318	588	-
311111d08	6	2	627	High	0.123421	553	-
311111d07	6	2	6102	High	0.132321	547	-
311111c26	6	2	620	High	0.145233	521	0.314945
301111b09	6	2	616	High	0.157849	5140	-
311111c13	6	2	693	High	0.178385	5140	-
311111c13	6	2	l693	High	0.178385	5140	-
311111d06	6	2	691	High	0.201894	581	0.10578
30111110	6	2	605	High	0.381443	547	-
311111c02	6	2	697	High	0.483317	547	-
311111c25	6	2	688	High	0.645767	543	-
311111c28	6	2	629	High	0.752127	549	0.313277
311111d01	6	2	690	High	0.840659	553	-
311111c07	6	2	692	High	1.58117	547	-
311111d11	6	2	657	Low	0.0846541	597	0.0572335
311111c06	6	2	686	Low	0.0848951	5125	0.115531
30111103	6	2	656	Low	0.0930568	598	-
30111106	6	2	654	Low	0.0973703	5121	0.094614
311111c24	6	2	6104	Low	0.0994414	5122	0.157387
311111c19	6	2	660	Low	0.102477	5125	0.115531
301111b03	6	2	6105	Low	0.103284	5122	0.157387
311111c17	6	2	638	Low	0.107033	5131	0.113432
311111c18	6	2	6103	Low	0.128169	5125	0.115531
311111d05	6	2	685	Low	0.131115	5130	0.0692115
311111d04	6	2	647	Low	0.131126	5116	0.0944595
311111c08	6	2	655	Low	0.149935	5116	0.0944595
311111c03	6	2	668	Low	0.179554	5119	-
311111c23	6	2	641	Low	0.23344	5132	0.0691819
311111c16	6	2	665	Low	0.298166	598	-
311111c09	6	2	640	Low	0.359621	597	0.0572335
301111b01	6	2	663	Low	0.720362	557	0.078782
301111b08	6	2	659	Low	1.03345	598	-
9011215	7	3	7171	Backup	0.0521463	6135	0.324261
9011212	7	3	7179	Backup	0.0540281	6114	0.345653
9011204	7	3	7180	Backup	0.0678724	6133	-
10011248	7	3	7263	Backup	0.0723583	6126	-
10011274	7	3	7282	Backup	0.0776304	675	0.0936623
9011220	7	3	7198	Backup	0.0810104	674	0.0823704
10011263	7	3	7176	Backup	0.0845138	6141	0.0788709
10011254	7	3	7279	Backup	0.085574	674	0.0823704
9011224	7	3	7197	Backup	0.0909656	674	0.0823704
9011223	7	3	7268	Backup	0.0932557	6114	0.345653
10011260	7	3	7265	Backup	0.0978292	642	-
9011216	7	3	7174	Backup	0.13264	681	-
10011249	7	3	7182	Backup	0.156736	6118	-
9011219	7	3	7181	Backup	0.166882	6141	0.0788709
10011253	7	3	7264	Backup	0.174043	6126	-
10011247	7	3	7172	Backup	0.17853	6110	0.0956005
9011208	7	3	7201	Backup	0.236794	674	0.0823704
10011275	7	3	7168	Backup	0.258182	6142	0.0789436
10011265	7	3	7189	Backup	0.30634	6142	0.0789436
9011205	7	3	7193	Backup	0.40152	675	0.0936623
10011266	7	3	7277	Backup	0.402051	6111	0.103779
10011218	7	3	758	High	0.046027	6114	0.345653
100112106	7	3	709	High	0.0580489	6135	0.324261
10011297	7	3	781	High	0.0586083	6114	0.345653
10011259	7	3	7254	High	0.0606628	6100	0.114318
10011288	7	3	7257	High	0.0610252	6135	0.324261
100112103	7	3	720	High	0.0642245	6120	0.206896
10011222	7	3	7110	High	0.0667246	6120	0.206896
10011225	7	3	7100	High	0.0669392	6120	0.206896
10011223	7	3	7103	High	0.0687441	626	0.113869
10011246	7	3	7102	High	0.071682	626	0.113869
10011244	7	3	7115	High	0.0722745	626	0.113869
10011245	7	3	7116	High	0.0732054	6102	0.132321
10011293	7	3	780	High	0.0734576	627	0.123421
10011287	7	3	712	High	0.0750994	6100	0.114318
10011279	7	3	714	High	0.075143	6114	0.345653
10011239	7	3	799	High	0.075262	6120	0.206896
10011231	7	3	798	High	0.0757676	6120	0.206896
100112110	7	3	784	High	0.0770114	6135	0.324261
10011289	7	3	718	High	0.077081	6120	0.206896
100112100	7	3	769	High	0.0799924	6114	0.345653
10011280	7	3	754	High	0.0806563	627	0.123421
10011283	7	3	779	High	0.0808176	6114	0.345653
10011256	7	3	721	High	0.0811142	6120	0.206896
10011282	7	3	707	High	0.0821149	6114	0.345653
10011268	7	3	708	High	0.0823754	627	0.123421
10011205	7	3	7256	High	0.0833884	627	0.123421
10011252	7	3	7239	High	0.0841631	690	0.840659
10011251	7	3	776	High	0.0853087	6135	0.324261
10011206	7	3	7255	High	0.0867965	6100	0.114318
10011294	7	3	789	High	0.0876986	605	0.381443
10011220	7	3	7104	High	0.0884877	6115	0.247885
9011222	7	3	706	High	0.0930283	6114	0.345653
100112101	7	3	7250	High	0.0958261	627	0.123421
10011243	7	3	7140	High	0.0976928	640	0.359621
9011225	7	3	710	High	0.102106	6114	0.345653
10011212	7	3	7122	High	0.10467	6120	0.206896
10011227	7	3	723	High	0.105378	6102	0.132321
10011255	7	3	704	High	0.105502	640	0.359621
10011290	7	3	711	High	0.111377	6114	0.345653
10011215	7	3	7112	High	0.113263	6102	0.132321
10011217	7	3	772	High	0.125456	6114	0.345653
10011219	7	3	766	High	0.12617	627	0.123421
100112107	7	3	7246	High	0.132349	6114	0.345653
10011281	7	3	761	High	0.140576	627	0.123421
10011238	7	3	774	High	0.164465	693	0.178385
10011233	7	3	797	High	0.178917	6102	0.132321
10011240	7	3	788	High	0.182559	693	0.178385
10011210	7	3	7127	High	0.189283	626	0.113869
10011286	7	3	715	High	0.191528	605	0.381443
10011298	7	3	760	High	0.192096	6100	0.114318
100112104	7	3	782	High	0.193256	693	0.178385
10011214	7	3	773	High	0.228066	605	0.381443
10011232	7	3	796	High	0.233262	6102	0.132321
10011291	7	3	794	High	0.236444	6102	0.132321
10011296	7	3	749	High	0.25597	690	0.840659
10011211	7	3	7125	High	0.280151	690	0.840659
10011295	7	3	786	High	0.281966	690	0.840659
10011292	7	3	7120	High	0.316274	6102	0.132321
10011269	7	3	775	High	0.355882	605	0.381443
10011213	7	3	7119	High	0.364296	690	0.840659
10011234	7	3	792	High	0.389157	693	0.178385
10011284	7	3	762	High	0.390257	605	0.381443
10011224	7	3	7111	High	0.405139	690	0.840659
100112108	7	3	713	High	1.84208	6135	0.324261
10011285	7	3	7249	High	2.26615	605	0.381443
10011299	7	3	7253	High	5.00672	6114	0.345653
100112109	7	3	719	High	5.10655	6115	0.247885
100112105	7	3	7240	High	90.6919	690	0.840659
10011221	7	3	7106	High	166.696	690	0.840659
100112102	7	3	7243	High	176.109	690	0.840659
10011208	7	3	7147	Low	0.0462307	6108	0.0619303
9011203	7	3	742	Low	0.046426	654	0.0973703
10011264	7	3	7157	Low	0.0473035	6105	0.103284
10011257	7	3	7146	Low	0.0473262	6105	0.103284
10011207	7	3	7144	Low	0.0531829	677	0.0485213
10011250	7	3	745	Low	0.0591643	6121	0.0588074
9011226	7	3	737	Low	0.0609966	6108	0.0619303
10011229	7	3	746	Low	0.0613665	6121	0.0588074
10011235	7	3	7231	Low	0.0624678	654	0.0973703
10011276	7	3	7216	Low	0.0650988	6121	0.0588074
10011228	7	3	747	Low	0.0662225	6121	0.0588074
9011214	7	3	7232	Low	0.0770887	654	0.0973703
10011270	7	3	7151	Low	0.0773126	6108	0.0619303
10011262	7	3	7150	Low	0.0805014	686	0.0848951
9011218	7	3	735	Low	0.0812702	6105	0.103284
10011277	7	3	7211	Low	0.0817922	6119	0.0523826
10011237	7	3	748	Low	0.087954	6119	0.0523826
9011217	7	3	736	Low	0.0915605	677	0.0485213
9011221	7	3	7236	Low	0.0930297	6121	0.0588074
9011206	7	3	727	Low	0.0955602	686	0.0848951
10011273	7	3	7228	Low	0.0962946	6119	0.0523826
10011261	7	3	7153	Low	0.0997314	677	0.0485213
9011207	7	3	7237	Low	0.0998011	6121	0.0588074
10011230	7	3	744	Low	0.104194	654	0.0973703
10011242	7	3	7131	Low	0.113978	663	0.720362
10011203	7	3	7139	Low	0.117324	659	1.03345
9011227	7	3	743	Low	0.119676	656	0.0930568
9011213	7	3	732	Low	0.122585	686	0.0848951
10011272	7	3	7222	Low	0.132629	6119	0.0523826
10011271	7	3	7233	Low	0.138982	654	0.0973703
10011241	7	3	7138	Low	0.144847	663	0.720362
10011267	7	3	7217	Low	0.156554	6110	0.0956005
10011236	7	3	740	Low	0.157171	6121	0.0588074
10011216	7	3	7135	Low	0.171489	663	0.720362
10011258	7	3	7136	Low	0.198473	663	0.720362
10011204	7	3	7162	Low	0.218537	6108	0.0619303
10011226	7	3	741	Low	0.242187	6119	0.0523826
10011209	7	3	7161	Low	0.3752	6108	0.0619303
10011278	7	3	7226	Low	0.481852	6121	0.0588074
25021210	8	4	8219	Backup	0.0608449	7180	0.0678724
25021204	8	4	8102	Backup	0.0735538	7279	0.085574
27021205	8	4	890	Backup	0.0793187	7180	0.0678724
25021226	8	4	896	Backup	0.0935694	7189	0.30634
25021227	8	4	8224	Backup	0.101743	7180	0.0678724
25021216	8	4	894	Backup	0.174145	7277	0.402051
25021212	8	4	8206	Backup	0.620286	7198	0.0810104
240212c14	8	4	8250	High	0.0613388	775	0.355882
240212c04	8	4	8249	High	0.074789	7119	0.364296
28021218	8	4	825	High	0.0762384	7125	0.280151
240212c13	8	4	8161	High	0.0933095	7253	5.00672
28021211	8	4	8137	High	0.0975731	749	0.25597
27021217	8	4	8148	High	0.101002	7125	0.280151
240212c06	8	4	8227	High	0.113018	7249	2.26615
240212c20	8	4	8144	High	0.120521	7125	0.280151
25021218	8	4	803	High	0.122879	7249	2.26615
28021216	8	4	822	High	0.130621	7125	0.280151
240212c22	8	4	8120	High	0.140588	7249	2.26615
240212c24	8	4	812	High	0.14976	7253	5.00672
28021202	8	4	8149	High	0.158155	7253	5.00672
240212c30	8	4	8131	High	0.161904	775	0.355882
28021223	8	4	8127	High	0.194943	7249	2.26615
240212c27	8	4	8146	High	0.198277	7120	0.316274
25021220	8	4	8243	High	0.198495	7106	166.696
25021219	8	4	821	High	0.1996	749	0.25597
240212c28	8	4	8156	High	0.202652	7120	0.316274
25021208	8	4	8228	High	0.217543	7243	176.109
240212c12	8	4	8252	High	0.224244	7249	2.26615
240212c26	8	4	8241	High	0.247096	7243	176.109
28021224	8	4	8236	High	0.260864	7243	176.109
240212c10	8	4	807	High	0.273658	7249	2.26615
27021202	8	4	804	High	0.291177	7119	0.364296
28021220	8	4	8129	High	0.292944	7243	176.109
28021207	8	4	831	High	0.306572	7240	90.6919
240212c17	8	4	8230	High	0.308302	7243	176.109
25021202	8	4	8231	High	0.322762	7243	176.109
240212c02	8	4	8125	High	0.340908	7243	176.109
240212c05	8	4	816	High	0.343532	7240	90.6919
28021214	8	4	8157	High	0.360546	7120	0.316274
25021209	8	4	8226	High	0.362028	7243	176.109
28021225	8	4	8122	High	0.371446	7243	176.109
240212c16	8	4	830	High	0.371493	7240	90.6919
240212c23	8	4	8232	High	0.383444	7243	176.109
27021203	8	4	8238	High	0.388099	7243	176.109
240212c08	8	4	8235	High	0.401937	7243	176.109
25021207	8	4	832	High	0.410649	7253	5.00672
28021209	8	4	8159	High	0.415889	7253	5.00672
27021209	8	4	8229	High	0.417246	7243	176.109
28021215	8	4	8139	High	0.420658	7240	90.6919
27021218	8	4	8160	High	0.428867	7253	5.00672
240212c03	8	4	8138	High	0.460808	7240	90.6919
25021222	8	4	8247	High	0.467542	7106	166.696
28021217	8	4	829	High	0.471575	7240	90.6919
28021205	8	4	8248	High	0.503399	7249	2.26615
25021203	8	4	813	High	0.564791	7240	90.6919
25021225	8	4	8242	High	0.575149	7106	166.696
25021215	8	4	818	High	0.598032	7125	0.280151
240212c07	8	4	811	High	0.67809	7253	5.00672
28021206	8	4	8254	High	0.682548	775	0.355882
27021216	8	4	8133	High	0.707665	7240	90.6919
240212c19	8	4	819	High	0.752001	7240	90.6919
28021201	8	4	8136	High	0.910551	7120	0.316274
240212c29	8	4	8239	High	0.933903	7119	0.364296
240212c15	8	4	809	High	0.975799	7240	90.6919
240212c31	8	4	8135	High	1.21967	7240	90.6919
240212c09	8	4	8240	High	2.24736	7243	176.109
28021210	8	4	8158	High	3.40017	7253	5.00672
27021221	8	4	8180	Low	0.0255821	745	0.0591643
28021213	8	4	8171	Low	0.0415567	727	0.0955602
25021228	8	4	846	Low	0.0596241	7150	0.0805014
28021222	8	4	8178	Low	0.0600217	746	0.0613665
27021213	8	4	847	Low	0.0607337	746	0.0613665
28021212	8	4	8169	Low	0.0724088	7153	0.0997314
27021212	8	4	851	Low	0.0736103	737	0.0609966
27021204	8	4	8182	Low	0.0862555	746	0.0613665
28021204	8	4	8164	Low	0.0889706	7231	0.0624678
25021214	8	4	842	Low	0.0917664	7211	0.0817922
25021223	8	4	856	Low	0.0966796	7232	0.0770887
25021224	8	4	840	Low	0.096886	7211	0.0817922
28021208	8	4	8168	Low	0.0982671	727	0.0955602
27021206	8	4	8225	Low	0.0993927	7232	0.0770887
25021206	8	4	839	Low	0.101159	7237	0.0998011
27021219	8	4	8191	Low	0.107887	737	0.0609966
28021203	8	4	8167	Low	0.111714	7153	0.0997314
25021211	8	4	848	Low	0.116076	7146	0.0473262
27021215	8	4	8174	Low	0.121955	736	0.0915605
27021210	8	4	867	Low	0.126325	7151	0.0773126
25021205	8	4	860	Low	0.126407	7216	0.0650988
28021221	8	4	8163	Low	0.133562	727	0.0955602
27021220	8	4	869	Low	0.136843	7151	0.0773126
27021207	8	4	857	Low	0.166321	7216	0.0650988
25021217	8	4	872	Low	0.18398	7216	0.0650988
27021211	8	4	853	Low	0.214953	746	0.0613665
27021214	8	4	859	Low	0.241553	7232	0.0770887
27021208	8	4	862	Low	0.29418	7216	0.0650988
25021213	8	4	858	Low	1.26755	7232	0.0770887
28021219	8	4	8172	Low	3.35553	7232	0.0770887
6041207	9	5	953	High	0.0694289	8231	0.322762
7041211	9	5	9260	High	0.0754843	8232	0.383444
8041223	9	5	9272	High	0.0770206	8229	0.417246
7041212	9	5	9254	High	0.0874342	8239	0.933903
6041204	9	5	935	High	0.0902171	8158	3.40017
7041224	9	5	9169	High	0.0917227	8133	0.707665
7041210	9	5	9274	High	0.0937173	8232	0.383444
8041206	9	5	9187	High	0.0980176	8240	2.24736
7041215	9	5	9210	High	0.115717	8133	0.707665
7041206	9	5	9271	High	0.123824	8229	0.417246
8041205	9	5	9202	High	0.12941	8158	3.40017
7041216	9	5	9204	High	0.130498	8240	2.24736
8041207	9	5	9190	High	0.144581	8247	0.467542
7041208	9	5	9277	High	0.150235	8239	0.933903
6041218	9	5	939	High	0.152455	8158	3.40017
7041218	9	5	9174	High	0.156657	8158	3.40017
6041219	9	5	961	High	0.177498	8135	1.21967
8041220	9	5	9164	High	0.184418	8158	3.40017
8041226	9	5	9224	High	0.203078	8239	0.933903
6041214	9	5	942	High	0.223405	8229	0.417246
7041214	9	5	9212	High	0.317758	8133	0.707665
8041224	9	5	9256	High	0.348666	8232	0.383444
7041227	9	5	9214	High	0.348976	813	0.564791
7041225	9	5	9200	High	0.36244	8158	3.40017
8041202	9	5	9173	High	0.395292	813	0.564791
7041204	9	5	9241	High	0.432059	809	0.975799
6041206	9	5	936	High	0.43238	8158	3.40017
8041204	9	5	9213	High	0.477256	813	0.564791
7041223	9	5	9180	High	0.500835	813	0.564791
7041226	9	5	9211	High	0.503788	8133	0.707665
8041221	9	5	9160	High	0.515409	8238	0.388099
7041219	9	5	9178	High	0.522936	813	0.564791
7041217	9	5	9179	High	0.527078	819	0.752001
6041211	9	5	938	High	0.536535	8158	3.40017
7041222	9	5	9176	High	0.559478	813	0.564791
7041220	9	5	9175	High	0.582884	819	0.752001
7041207	9	5	9273	High	0.627803	8229	0.417246
8041225	9	5	9252	High	0.777417	811	0.67809
8041222	9	5	9157	High	0.836442	819	0.752001
7041205	9	5	9266	High	117.138	8239	0.933903
7041213	9	5	9206	High	122.446	8158	3.40017
6041213	9	5	937	High	157.708	8158	3.40017
7041209	9	5	9269	High	172.155	8239	0.933903
8041203	9	5	9185	High	202.98	8235	0.401937
7041203	9	5	9250	High	211.357	809	0.975799
7041221	9	5	9183	High	233.396	819	0.752001
6041208	9	5	933	High	376.479	8158	3.40017
8041208	9	5	9293	Low	0.0392646	8180	0.0255821
6041223	9	5	918	Low	0.0419341	867	0.126325
6041217	9	5	9105	Low	0.0449515	847	0.0607337
8041219	9	5	9325	Low	0.064881	867	0.126325
8041209	9	5	9284	Low	0.0744957	8171	0.0415567
6041210	9	5	919	Low	0.0747806	8174	0.121955
6041221	9	5	9125	Low	0.0885727	847	0.0607337
8041218	9	5	9326	Low	0.0885906	8169	0.0724088
8041216	9	5	9288	Low	0.0901819	8168	0.0982671
6041212	9	5	9109	Low	0.0972015	8147	-
8041215	9	5	9328	Low	0.1011	8174	0.121955
6041205	9	5	923	Low	0.105934	8164	0.0889706
6041215	9	5	9119	Low	0.109312	8174	0.121955
6041209	9	5	9121	Low	0.109903	8191	0.107887
8041213	9	5	9294	Low	0.114422	842	0.0917664
6041220	9	5	911	Low	0.120386	8191	0.107887
8041210	9	5	9283	Low	0.120536	839	0.101159
8041217	9	5	9282	Low	0.130201	8171	0.0415567
8041214	9	5	9281	Low	0.134788	839	0.101159
6041224	9	5	9131	Low	0.139059	8167	0.111714
8041212	9	5	9323	Low	0.192215	8169	0.0724088
6041216	9	5	9128	Low	0.193381	8191	0.107887
8041211	9	5	9291	Low	0.2129	842	0.0917664
6041222	9	5	915	Low	1.43439	8167	0.111714
21051208	10	6	1030	High	0.0913062	9180	0.500835
29051229	10	6	1062	High	0.117238	9211	0.503788
21051230	10	6	1028	High	0.152059	9179	0.527078
29051224	10	6	1031	High	0.153408	9180	0.500835
29051239	10	6	1088	High	0.160502	9206	122.446
23051270	10	6	1054	High	0.185235	9206	122.446
23051255	10	6	1052	High	0.210092	9206	122.446
21051231	10	6	1012	High	0.218464	9179	0.527078
23051267	10	6	1038	High	0.233421	937	157.708
21051214	10	6	1011	High	0.235714	9269	172.155
21051226	10	6	1094	High	0.236751	9206	122.446
21051225	10	6	1009	High	0.265482	9179	0.527078
21051227	10	6	1039	High	0.269668	9185	202.98
23051248	10	6	1018	High	0.284112	9266	117.138
23051268	10	6	1068	High	0.291118	9206	122.446
29051243	10	6	1001	High	0.327255	9266	117.138
23051271	10	6	1067	High	0.334654	9206	122.446
23051247	10	6	1026	High	0.335642	9269	172.155
21051224	10	6	1046	High	0.35855	9266	117.138
23051256	10	6	1033	High	0.358793	9241	0.432059
29051217	10	6	1093	High	0.371024	9206	122.446
21051212	10	6	1069	High	0.374768	9211	0.503788
23051254	10	6	1055	High	0.37736	9206	122.446
23051273	10	6	1045	High	0.377711	9180	0.500835
23051249	10	6	1074	High	0.385263	9157	0.836442
21051203	10	6	1091	High	0.391909	9206	122.446
21051220	10	6	1078	High	0.398497	9273	0.627803
29051228	10	6	1043	High	0.401563	9180	0.500835
23051258	10	6	1051	High	0.41421	9206	122.446
23051250	10	6	1007	High	0.421516	9266	117.138
21051229	10	6	1041	High	0.430512	9180	0.500835
21051215	10	6	1087	High	0.456491	9206	122.446
29051250	10	6	1084	High	0.468988	9273	0.627803
29051216	10	6	1032	High	0.469525	9269	172.155
23051265	10	6	1004	High	0.470324	9266	117.138
21051206	10	6	1081	High	0.473358	9273	0.627803
21051221	10	6	1006	High	0.490761	9266	117.138
23051274	10	6	1077	High	0.50861	9157	0.836442
21051209	10	6	1071	High	0.593435	9252	0.777417
21051218	10	6	1095	High	0.61574	9252	0.777417
29051237	10	6	1085	High	0.649655	9157	0.836442
21051210	10	6	1056	High	0.67733	9157	0.836442
29051203	10	6	1063	High	0.988983	9250	211.357
21051205	10	6	1059	High	0.991146	9256	0.348666
29051246	10	6	10101	High	1.19273	9273	0.627803
21051204	10	6	1061	High	1.34149	9273	0.627803
23051252	10	6	1047	High	2.31116	9180	0.500835
21051216	10	6	10102	High	3.21548	9250	211.357
29051245	10	6	1076	High	111.134	9157	0.836442
29051221	10	6	1048	High	120.49	9157	0.836442
29051238	10	6	1099	High	152.142	9273	0.627803
21051207	10	6	1019	High	153.302	9241	0.432059
21051228	10	6	1037	High	153.456	9266	117.138
23051266	10	6	1023	High	164.211	9266	117.138
29051240	10	6	1064	High	164.282	9250	211.357
21051222	10	6	1092	High	164.679	9183	233.396
21051223	10	6	10100	High	175.062	9256	0.348666
23051272	10	6	1029	High	178.437	9266	117.138
29051223	10	6	1035	High	195.584	9266	117.138
29051244	10	6	1065	High	198.003	9157	0.836442
21051219	10	6	10103	High	211.159	9250	211.357
23051269	10	6	1003	High	211.167	9266	117.138
29051247	10	6	1083	High	211.394	9273	0.627803
21051217	10	6	1079	High	228.754	9273	0.627803
23051251	10	6	1025	High	241.879	9266	117.138
21051213	10	6	1082	High	242.325	9250	211.357
29051241	10	6	1024	High	243.912	9266	117.138
21051211	10	6	1010	High	322.144	9185	202.98
23051275	10	6	10140	Low	0.0404702	937	157.708
29051259	10	6	10135	Low	0.0470411	918	0.0419341
29051205	10	6	10151	Low	0.0490374	9283	0.120536
29051255	10	6	10132	Low	0.0518816	9282	0.130201
29051231	10	6	10141	Low	0.0521694	9180	0.500835
23051257	10	6	10120	Low	0.0544802	9293	0.0392646
29051225	10	6	10111	Low	0.0650517	9125	0.0885727
29051232	10	6	10123	Low	0.0712247	9282	0.130201
29051249	10	6	10124	Low	0.0759237	9282	0.130201
29051230	10	6	10172	Low	0.0764422	9284	0.0744957
29051261	10	6	10155	Low	0.0821845	9284	0.0744957
29051235	10	6	10166	Low	0.0823264	9284	0.0744957
29051251	10	6	10116	Low	0.0891725	9125	0.0885727
29051210	10	6	10105	Low	0.0893321	9293	0.0392646
29051263	10	6	10163	Low	0.089609	9283	0.120536
29051212	10	6	10164	Low	0.0899736	9283	0.120536
29051256	10	6	10136	Low	0.0899753	919	0.0747806
23051246	10	6	10130	Low	0.094013	9293	0.0392646
29051206	10	6	10148	Low	0.0946889	9283	0.120536
29051219	10	6	10179	Low	0.0982658	9105	0.0449515
29051253	10	6	10117	Low	0.100163	9283	0.120536
29051248	10	6	10109	Low	0.104476	919	0.0747806
29051207	10	6	10169	Low	0.106005	9284	0.0744957
29051213	10	6	10174	Low	0.107516	9284	0.0744957
29051234	10	6	10133	Low	0.108796	9282	0.130201
29051258	10	6	10176	Low	0.110826	9109	0.0972015
29051252	10	6	10170	Low	0.113676	9284	0.0744957
29051236	10	6	10146	Low	0.116637	9266	117.138
29051254	10	6	10134	Low	0.118429	923	0.105934
29051222	10	6	10143	Low	0.11985	9180	0.500835
29051214	10	6	10173	Low	0.127047	9326	0.0885906
29051204	10	6	10156	Low	0.127146	9325	0.064881
29051242	10	6	10181	Low	0.127572	9283	0.120536
29051208	10	6	10145	Low	0.130987	9180	0.500835
29051211	10	6	10157	Low	0.132381	9325	0.064881
29051262	10	6	10154	Low	0.134149	9284	0.0744957
29051220	10	6	10142	Low	0.165047	937	157.708
29051233	10	6	10119	Low	0.167107	923	0.105934
23051253	10	6	10110	Low	0.17541	9125	0.0885727
29051215	10	6	10144	Low	0.196503	937	157.708
29051226	10	6	10115	Low	0.196516	9328	0.1011
29051209	10	6	10165	Low	0.243645	9325	0.064881
23051276	10	6	10121	Low	0.251584	9293	0.0392646
29051260	10	6	10149	Low	0.337445	9284	0.0744957
29051257	10	6	10114	Low	0.495826	919	0.0747806
29051218	10	6	10129	Low	0.663707	9293	0.0392646
29051264	10	6	10147	Low	0.886982	9180	0.500835
2081286	11	7	1126	High	0.0793647	1079	228.754
2081290	11	7	1121	High	0.189167	1029	178.437
2081213	11	7	1147	High	0.202122	1024	243.912
2081211	11	7	1146	High	0.205669	1099	152.142
2081270	11	7	11124	High	0.206032	1064	164.282
2081218	11	7	1162	High	0.206191	1040	-
2081283	11	7	1110	High	0.229308	1003	211.167
2081209	11	7	1145	High	0.23075	1099	152.142
2081206	11	7	1163	High	0.252428	10141	0.0521694
2081208	11	7	1138	High	0.286601	1025	241.879
2081263	11	7	11146	High	0.302643	1099	152.142
2081272	11	7	11117	High	0.31312	1063	0.988983
2081278	11	7	11101	High	0.316823	1003	211.167
2081220	11	7	1112	High	0.320189	1010	322.144
2081214	11	7	1161	High	0.329065	10164	0.0899736
2081287	11	7	1113	High	0.347386	1064	164.282
2081293	11	7	11126	High	0.349947	1029	178.437
2081203	11	7	1132	High	0.35152	1099	152.142
2081207	11	7	1156	High	0.353296	10124	0.0759237
31071229	11	7	11129	High	0.355405	1024	243.912
2081268	11	7	11134	High	0.363322	1019	153.302
2081204	11	7	1122	High	0.370067	10100	175.062
2081279	11	7	11106	High	0.410905	10100	175.062
2081281	11	7	1104	High	0.452405	10103	211.159
2081289	11	7	1124	High	0.454507	10103	211.159
2081257	11	7	11131	High	0.460028	1025	241.879
2081228	11	7	11119	High	0.466372	1063	0.988983
2081295	11	7	11107	High	0.471442	1083	211.394
2081297	11	7	1130	High	0.478725	1099	152.142
2081261	11	7	11130	High	0.491279	1025	241.879
2081225	11	7	1107	High	0.497974	1064	164.282
2081271	11	7	11122	High	0.503359	10103	211.159
2081227	11	7	11116	High	0.543421	1010	322.144
2081277	11	7	11125	High	0.550193	10100	175.062
2081255	11	7	11143	High	0.5508	1025	241.879
2081274	11	7	11111	High	0.569276	1010	322.144
2081294	11	7	11120	High	0.584272	1064	164.282
2081276	11	7	11103	High	0.599148	1029	178.437
2081292	11	7	1198	High	0.620419	1003	211.167
2081282	11	7	1108	High	0.63251	10103	211.159
2081210	11	7	1137	High	0.645067	1025	241.879
2081256	11	7	1159	High	0.664884	10164	0.0899736
2081216	11	7	1136	High	0.668074	1099	152.142
2081205	11	7	1128	High	0.69533	1024	243.912
2081265	11	7	11110	High	0.93603	1003	211.167
2081267	11	7	1105	High	1.16417	1003	211.167
2081285	11	7	1114	High	1.39455	1010	322.144
2081259	11	7	11148	High	1.93293	1079	228.754
2081284	11	7	1115	High	16.8023	1037	153.456
2081264	11	7	1199	High	115.495	1035	195.584
2081222	11	7	1149	High	136.397	1023	164.211
2081224	11	7	1134	High	143.366	1019	153.302
2081253	11	7	11144	High	153.51	1076	111.134
2081262	11	7	11132	High	168.781	1023	164.211
2081221	11	7	1150	High	178.79	1024	243.912
2081288	11	7	1117	High	196.443	1035	195.584
2081254	11	7	11147	High	201.515	1079	228.754
2081258	11	7	11153	High	202.133	1048	120.49
2081212	11	7	1158	High	207.967	10111	0.0650517
2081266	11	7	11127	High	214.493	1035	195.584
2081223	11	7	1160	High	235.117	10151	0.0490374
2081273	11	7	11115	High	248.063	10100	175.062
31071222	11	7	11137	High	258.654	1099	152.142
2081280	11	7	1103	High	261.227	1063	0.988983
2081296	11	7	1111	High	279.096	1063	0.988983
2081275	11	7	11105	High	330.444	1064	164.282
2081252	11	7	11133	High	342.342	1099	152.142
2081219	11	7	1140	High	348.911	1023	164.211
2081226	11	7	1109	High	354.484	1063	0.988983
2081215	11	7	1144	High	355.88	1079	228.754
2081217	11	7	1153	High	408.657	10105	0.0893321
2081260	11	7	11136	High	465.206	1048	120.49
2081269	11	7	11156	High	506.807	1099	152.142
2081230	11	7	1174	Low	0.0428659	10135	0.0470411
31071238	11	7	11176	Low	0.0572181	10135	0.0470411
31071231	11	7	11166	Low	0.0626986	10123	0.0712247
31071234	11	7	1182	Low	0.0727281	10155	0.0821845
31071232	11	7	11164	Low	0.0730739	10120	0.0544802
31071237	11	7	11175	Low	0.0731588	10135	0.0470411
31071213	11	7	11157	Low	0.0738126	1014	-
31071212	11	7	1161	Low	0.0743258	10164	0.0899736
31071223	11	7	1177	Low	0.0785578	10166	0.0823264
31071236	11	7	11184	Low	0.0848362	10163	0.089609
31071228	11	7	11158	Low	0.0875359	10155	0.0821845
31071217	11	7	1179	Low	0.0897379	10116	0.0891725
31071219	11	7	1181	Low	0.0930217	10116	0.0891725
31071224	11	7	1169	Low	0.0939047	10179	0.0982658
31071230	11	7	11185	Low	0.10075	10163	0.089609
31071210	11	7	1180	Low	0.101532	10148	0.0946889
31071225	11	7	1166	Low	0.104436	10151	0.0490374
31071235	11	7	1183	Low	0.10895	10179	0.0982658
2081229	11	7	11174	Low	0.112798	10136	0.0899753
31071233	11	7	11181	Low	0.113135	10135	0.0470411
31071216	11	7	1187	Low	0.124296	10163	0.089609
31071220	11	7	1172	Low	0.125751	10135	0.0470411
31071227	11	7	1165	Low	0.127111	10141	0.0521694
31071226	11	7	1173	Low	0.13121	10116	0.0891725
2081232	11	7	1164	Low	0.149585	10164	0.0899736
31071239	11	7	11180	Low	0.150095	10198	-
31071218	11	7	11183	Low	0.153107	10148	0.0946889
2081231	11	7	1186	Low	0.1588	10151	0.0490374
31071214	11	7	1178	Low	0.169537	10116	0.0891725
31071221	11	7	1168	Low	0.170779	10166	0.0823264
31071215	11	7	11163	Low	0.204593	10124	0.0759237
14091243	12	8	1257	High	0.102938	11105	330.444
14091210	12	8	12138	High	0.142023	11103	0.599148
14091251	12	8	1223	High	0.163403	1130	0.478725
14091208	12	8	1233	High	0.212399	11103	0.599148
14091260	12	8	12192	High	0.212842	11122	0.503359
14091245	12	8	1226	High	0.263342	1103	261.227
14091248	12	8	12170	High	0.26424	1134	143.366
14091252	12	8	12173	High	0.306482	1150	178.79
14091254	12	8	12168	High	0.319306	1134	143.366
14091259	12	8	12188	High	0.337608	11116	0.543421
14091266	12	8	12166	High	0.350373	1134	143.366
14091256	12	8	1219	High	0.376971	11132	168.781
14091271	12	8	12185	High	0.394913	11125	0.550193
14091212	12	8	1266	High	0.43496	1143	-
14091227	12	8	12160	High	0.447235	1160	235.117
14091218	12	8	12158	High	0.473594	1160	235.117
14091247	12	8	12176	High	0.4823	11134	0.363322
14091270	12	8	12180	High	0.499126	11116	0.543421
14091220	12	8	12163	High	0.527625	1160	235.117
14091241	12	8	12174	High	0.530752	1150	178.79
14091225	12	8	1238	High	0.556517	1103	261.227
14091263	12	8	1268	High	0.617119	1143	-
14091209	12	8	1224	High	0.617178	1160	235.117
14091258	12	8	12171	High	0.646012	1134	143.366
14091257	12	8	1249	High	0.706401	11125	0.550193
14091250	12	8	1225	High	0.81871	11111	0.569276
14091264	12	8	12183	High	0.952032	1199	115.495
14091219	12	8	12145	High	1.35202	11111	0.569276
14091246	12	8	12191	High	37.3905	11115	248.063
14091272	12	8	12194	High	55.0815	11115	248.063
14091255	12	8	1217	High	103.321	11137	258.654
14091206	12	8	1262	High	133.428	1134	143.366
14091226	12	8	1272	High	139.46	1150	178.79
17091208	12	8	12152	High	144.821	11137	258.654
14091221	12	8	1250	High	150.689	11122	0.503359
14091268	12	8	12181	High	163.205	11115	248.063
14091242	12	8	12189	High	171.965	11115	248.063
14091211	12	8	1253	High	185.532	11115	248.063
17091205	12	8	12157	High	191.859	1160	235.117
14091223	12	8	1237	High	193.505	1103	261.227
14091265	12	8	12179	High	195.179	1150	178.79
14091216	12	8	12143	High	199.016	11123	-
14091275	12	8	12186	High	202.481	11115	248.063
14091222	12	8	1241	High	205.965	11137	258.654
14091244	12	8	1246	High	207.366	11115	248.063
14091269	12	8	12137	High	210.095	11123	-
14091207	12	8	1248	High	243.696	11116	0.543421
14091213	12	8	1274	High	249.803	1143	-
14091277	12	8	12154	High	257.139	11130	0.491279
14091261	12	8	1220	High	267.368	11132	168.781
14091276	12	8	12187	High	271.004	11113	-
14091215	12	8	1269	High	272.553	1143	-
14091217	12	8	1230	High	294.728	1109	354.484
14091253	12	8	12184	High	311.361	11113	-
14091262	12	8	1228	High	320.729	1153	408.657
14091249	12	8	1218	High	324.803	1153	408.657
14091240	12	8	12182	High	385.401	11115	248.063
14091274	12	8	12190	High	433.109	11115	248.063
14091273	12	8	12144	High	524.231	1117	196.443
14091224	12	8	1240	High	531.875	1103	261.227
12091204	12	8	12133	Low	0.046195	11182	-
12091208	12	8	12126	Low	0.0468013	11187	-
14091234	12	8	1209	Low	0.0558916	11203	-
14091228	12	8	1288	Low	0.0594827	1193	-
14091230	12	8	12122	Low	0.0687232	1181	0.0930217
14091238	12	8	12112	Low	0.0710324	11197	-
14091231	12	8	12123	Low	0.0715935	11187	-
12091213	12	8	12121	Low	0.0718525	11196	-
14091239	12	8	12113	Low	0.0730541	11197	-
12091211	12	8	12128	Low	0.0730615	1181	0.0930217
12091209	12	8	12134	Low	0.0737996	1181	0.0930217
14091205	12	8	1290	Low	0.076884	1189	-
14091235	12	8	1213	Low	0.0770846	11197	-
12091216	12	8	12108	Low	0.0797788	11196	-
14091237	12	8	12109	Low	0.0817799	11200	-
14091236	12	8	12132	Low	0.0820577	1181	0.0930217
12091212	12	8	12130	Low	0.0845729	11176	0.0572181
12091206	12	8	12107	Low	0.0903274	11196	-
12091205	12	8	12116	Low	0.0909507	11198	-
14091202	12	8	1208	Low	0.0954456	1187	0.124296
14091201	12	8	1283	Low	0.0965134	1187	0.124296
12091210	12	8	12115	Low	0.10254	11198	-
14091232	12	8	12118	Low	0.106861	11176	0.0572181
14091204	12	8	1282	Low	0.108981	1177	0.0785578
12091214	12	8	12129	Low	0.116998	1181	0.0930217
14091203	12	8	12102	Low	0.132136	1186	0.1588
14091233	12	8	1277	Low	0.136397	1177	0.0785578
12091207	12	8	12125	Low	0.147864	11187	-
12091215	12	8	12114	Low	0.234598	11200	-
14091229	12	8	1212	Low	0.263831	11176	0.0572181
1111203	13	9	1345	High	0.209578	12179	195.179
6111202	13	9	1338	High	0.259955	12187	271.004
2111213	13	9	1333	High	0.289832	1248	243.696
6111208	13	9	1371	High	0.313079	12162	191.859
6111211	13	9	1346	High	0.327933	12187	271.004
2111209	13	9	1320	High	0.361194	1248	243.696
6111214	13	9	1344	High	0.376551	12187	271.004
6111205	13	9	1376	High	0.426949	12157	191.859
6111223	13	9	1366	High	0.435009	12152	144.821
6111220	13	9	1367	High	0.446376	12157	191.859
6111224	13	9	1362	High	0.488183	12194	55.0815
7111225	13	9	1350	High	0.645765	12179	195.179
6111217	13	9	1378	High	0.696036	12152	144.821
6111210	13	9	1386	High	0.769784	12152	144.821
6111219	13	9	1381	High	1.03218	12152	144.821
2111220	13	9	1318	High	2.98509	1253	185.532
6111221	13	9	1360	High	143.048	12181	163.205
2111218	13	9	1306	High	163.252	1237	193.505
6111225	13	9	1357	High	189.313	12194	55.0815
7111223	13	9	1361	High	194.675	12186	202.481
7111221	13	9	13118	High	195.972	1230	294.728
2111216	13	9	1332	High	196.549	1274	249.803
6111204	13	9	1337	High	203.066	12179	195.179
7111226	13	9	1351	High	203.909	12181	163.205
6111203	13	9	1374	High	205.119	12143	199.016
6111222	13	9	1356	High	208.701	12181	163.205
6111212	13	9	1348	High	216.656	12191	37.3905
6111209	13	9	1379	High	219.259	12157	191.859
6111218	13	9	1382	High	230.678	12157	191.859
2111217	13	9	1310	High	233.254	1217	103.321
2111212	13	9	1335	High	242.145	1269	272.553
6111206	13	9	1343	High	276.484	12194	55.0815
6111215	13	9	1358	High	278.97	12179	195.179
2111219	13	9	1322	High	282.8	1274	249.803
8111205	13	9	13124	High	293.284	1274	249.803
2111208	13	9	1327	High	294.333	1274	249.803
6111207	13	9	1339	High	303.439	12179	195.179
2111221	13	9	1321	High	304.488	1230	294.728
7111219	13	9	13129	High	305.381	1250	150.689
2111206	13	9	1331	High	311.2	1253	185.532
7111220	13	9	13131	High	313.55	1220	267.368
2111223	13	9	1313	High	327.79	1217	103.321
6111216	13	9	1377	High	329.343	12143	199.016
8111206	13	9	13128	High	337.251	1269	272.553
2111207	13	9	1334	High	340.905	1253	185.532
7111222	13	9	13120	High	382.398	1237	193.505
2111222	13	9	1336	High	433.171	1246	207.366
2111215	13	9	1303	High	495.68	1220	267.368
6111213	13	9	1349	High	514.805	12179	195.179
7111224	13	9	1364	High	529.888	12191	37.3905
2111214	13	9	1328	High	760.361	1253	185.532
7111206	13	9	13188	Low	0.0597407	1283	0.0965134
7111209	13	9	13180	Low	0.0638936	12126	0.0468013
8111203	13	9	13173	Low	0.0774289	12113	0.0730541
7111217	13	9	13154	Low	0.0806993	12108	0.0797788
8111202	13	9	13174	Low	0.0808568	1209	0.0558916
7111215	13	9	13191	Low	0.0854149	12134	0.0737996
7111205	13	9	13198	Low	0.0858504	1283	0.0965134
2111204	13	9	13156	Low	0.0863291	1282	0.108981
7111208	13	9	13181	Low	0.0877954	12109	0.0817799
6111228	13	9	13193	Low	0.0886742	12128	0.0730615
7111216	13	9	13132	Low	0.0893031	1209	0.0558916
7111204	13	9	13203	Low	0.0903887	12126	0.0468013
7111214	13	9	13187	Low	0.0905165	12109	0.0817799
7111203	13	9	13136	Low	0.0942955	1208	0.0954456
2111211	13	9	13142	Low	0.0945039	12113	0.0730541
7111218	13	9	13155	Low	0.0948612	12113	0.0730541
8111207	13	9	13211	Low	0.0955054	12126	0.0468013
2111210	13	9	13148	Low	0.0958944	12122	0.0687232
7111212	13	9	13183	Low	0.106564	12109	0.0817799
2111205	13	9	13151	Low	0.106959	12100	-
8111210	13	9	13215	Low	0.109083	1294	-
8111212	13	9	13168	Low	0.112288	12121	0.0718525
7111202	13	9	13140	Low	0.11757	12108	0.0797788
6111227	13	9	13185	Low	0.129567	1283	0.0965134
8111211	13	9	13219	Low	0.137702	12102	0.132136
7111201	13	9	13144	Low	0.146798	12113	0.0730541
7111213	13	9	13189	Low	0.148936	1289	-
8111213	13	9	13171	Low	0.165575	12100	-
1111204	13	9	13149	Low	0.17339	12122	0.0687232
8111208	13	9	13163	Low	0.186711	1280	-
6111226	13	9	13192	Low	0.236784	12109	0.0817799
7111211	13	9	13184	Low	0.285044	12134	0.0737996
7111210	13	9	13195	Low	0.294782	12102	0.132136
8111209	13	9	13162	Low	0.326281	1282	0.108981
7111207	13	9	13179	Low	0.494124	12134	0.0737996
21121216	14	10	1451	High	0.196516	13120	382.398
21121203	14	10	14111	High	0.218674	13156	0.0863291
21121222	14	10	1467	High	0.220803	1343	276.484
21121229	14	10	1447	High	0.229403	1335	242.145
22121218	14	10	1488	High	0.230437	13120	382.398
22121211	14	10	1484	High	0.239444	13120	382.398
22121206	14	10	1477	High	0.385316	13131	313.55
21121211	14	10	1456	High	0.395429	13131	313.55
22121222	14	10	1485	High	0.461109	1313	327.79
22121223	14	10	1492	High	0.499846	1343	276.484
21121239	14	10	14140	High	0.5647	1337	203.066
21121234	14	10	1416	High	0.709121	1335	242.145
21121207	14	10	1461	High	1.13792	1313	327.79
21121227	14	10	1464	High	79.904	1379	219.259
20121216	14	10	14145	High	87.0741	13118	195.972
21121209	14	10	1454	High	100.457	1379	219.259
22121212	14	10	1487	High	139.869	1377	329.343
21121233	14	10	1426	High	142.598	1335	242.145
22121208	14	10	1482	High	144.447	1377	329.343
22121224	14	10	1483	High	150.151	1379	219.259
21121235	14	10	14147	High	159.264	1360	143.048
21121215	14	10	1452	High	161.926	1336	433.171
21121225	14	10	14143	High	169.119	1360	143.048
20121223	14	10	1468	High	171.269	1382	230.678
21121208	14	10	1465	High	172.189	1377	329.343
22121205	14	10	14152	High	173.05	1382	230.678
22121219	14	10	1439	High	185.061	1361	194.675
21121212	14	10	1455	High	189.902	1348	216.656
20121221	14	10	14146	High	199.753	1310	233.254
21121204	14	10	1459	High	208.091	1379	219.259
22121215	14	10	1435	High	209.987	1357	189.313
22121220	14	10	1446	High	213.926	13118	195.972
21121202	14	10	14142	High	214.387	1322	282.8
22121214	14	10	1441	High	218.923	1337	203.066
20121218	14	10	1419	High	219.492	1360	143.048
22121221	14	10	1434	High	225.247	1337	203.066
21121228	14	10	1480	High	228.697	1377	329.343
21121240	14	10	1417	High	231.999	1306	163.252
20121217	14	10	1415	High	233.089	1310	233.254
22121201	14	10	1436	High	233.491	1374	205.119
21121231	14	10	1425	High	233.628	1322	282.8
22121204	14	10	1494a	High	241.229	1343	276.484
22121217	14	10	1475	High	241.428	1339	303.439
21121226	14	10	14144	High	250.379	1374	205.119
22121207	14	10	1430	High	254.839	1356	208.701
21121232	14	10	1421	High	267.465	1310	233.254
22121216	14	10	1481	High	275.897	13131	313.55
22121202	14	10	14158	High	276.164	1358	278.97
20121222	14	10	14114	High	280.494	13174	0.0808568
21121241	14	10	1408	High	285.853	13118	195.972
22121213	14	10	1437	High	286.651	1374	205.119
21121206	14	10	1457	High	293.544	1336	433.171
21121205	14	10	1466	High	322.628	1379	219.259
21121230	14	10	1448	High	323.972	1332	282.8
21121221	14	10	1469	High	336.336	13120	382.398
20121219	14	10	1474	High	357.52	1303	495.68
21121201	14	10	1412	High	362.847	1322	282.8
22121203	14	10	1438	High	366.021	1351	203.909
21121210	14	10	1458	High	395.168	1348	216.656
21121223	14	10	1420	High	412.42	13124	293.284
21121220	14	10	14141	High	649.858	1351	203.909
20121207	14	10	14104	Low	0.0639456	13174	0.0808568
20121214	14	10	14126	Low	0.0650387	13211	0.0955054
21121224	14	10	14127	Low	0.0731783	13171	0.165575
20121213	14	10	14119	Low	0.0742142	13185	0.129567
20121220	14	10	14118	Low	0.0748447	13173	0.0774289
20121203	14	10	14116	Low	0.0801809	13136	0.0942955
20121209	14	10	14106	Low	0.0805205	13198	0.0858504
20121215	14	10	14107	Low	0.0839115	13203	0.0903887
21121218	14	10	14138	Low	0.084327	13144	0.146798
21121236	14	10	14122	Low	0.08491	13211	0.0955054
20121205	14	10	14109	Low	0.0852611	13203	0.0903887
20121208	14	10	14105	Low	0.0895406	13156	0.0863291
21121238	14	10	14131	Low	0.0970939	13168	0.112288
20121204	14	10	14115	Low	0.10067	13142	0.0945039
20121210	14	10	1497	Low	0.107986	13142	0.0945039
21121237	14	10	14125	Low	0.115133	13140	0.11757
20121206	14	10	14101	Low	0.122495	13156	0.0863291
20121211	14	10	1496	Low	0.126263	13136	0.0942955
21121214	14	10	14130	Low	0.130156	13155	0.0948612
20121202	14	10	1401	Low	0.140836	13132	0.0893031
21121219	14	10	14134	Low	0.169258	13155	0.0948612
21121217	14	10	14136	Low	0.171109	13168	0.112288
20121212	14	10	1498	Low	0.620276	13174	0.0808568
12021310	15	11	1518	High	0.272432	1458	395.168
13021310	15	11	15111	High	0.295922	1469	336.336
13021306	15	11	15106	High	0.337441	1494a	241.229
14021305	15	11	1579	High	0.56254	14152	173.05
11021310	15	11	1519	High	0.664004	1458	395.168
12021303	15	11	1515	High	1.07756	1469	336.336
13021313	15	11	15118	High	6.26055	1458	395.168
13021314	15	11	15105	High	43.6975	1437	286.651
13021331	15	11	1560	High	82.8873	1480	228.697
11021320	15	11	1514	High	96.8425	1457	293.544
11021306	15	11	1524	High	104.239	1458	395.168
11021307	15	11	1526	High	113.684	1436	233.491
14021303	15	11	1562	High	115.739	1459	208.091
13021311	15	11	15113	High	131.594	1425	233.628
13021305	15	11	15110	High	150.745	1425	233.628
14021302	15	11	15194	High	151.862	1415	233.089
11021308	15	11	1505	High	155.534	1446	213.926
11021304	15	11	1506	High	157.036	1426	142.598
13021315	15	11	15200	High	162.126	14144	250.379
13021312	15	11	15196	High	164.855	1480	228.697
12021301	15	11	1503	High	166.077	1417	231.999
11021333	15	11	15202	High	194.442	1438	366.021
13021326	15	11	15187	High	195.495	1446	213.926
14021306	15	11	15184	High	196.252	1483	150.151
12021302	15	11	1522	High	196.892	14144	250.379
11021311	15	11	1507	High	197.439	14142	214.387
11021329	15	11	15101	High	198.095	1481	275.897
11021309	15	11	1504	High	200.616	1417	231.999
14021304	15	11	1573	High	213.822	14142	214.387
11021305	15	11	1513	High	220.997	1437	286.651
13021323	15	11	15201	High	221.609	1436	233.491
13021327	15	11	1569	High	221.626	1480	228.697
13021308	15	11	15115	High	236.804	1458	395.168
12021305	15	11	1509	High	239.788	1487	139.869
13021307	15	11	15204	High	256.667	1438	366.021
12021304	15	11	1516	High	265.086	14158	276.164
13021317	15	11	1595	High	269.779	1430	254.839
14021307	15	11	15189	High	273.601	1459	208.091
13021330	15	11	1582	High	275.207	14142	214.387
13021325	15	11	1572	High	276.678	1483	150.151
14021309	15	11	15191	High	280.166	1417	231.999
13021303	15	11	15109	High	281.935	1436	233.491
13021316	15	11	15108	High	282.24	1458	395.168
11021326	15	11	15209	High	289.82	1438	366.021
13021319	15	11	15103	High	299.442	1481	275.897
13021322	15	11	1574	High	319.588	1417	231.999
13021329	15	11	1565	High	332.219	1480	228.697
12021306	15	11	1508	High	348.803	1480	228.697
13021328	15	11	1585	High	385.835	1446	213.926
13021320	15	11	15197	High	388.705	1474	357.52
13021302	15	11	15119	High	401.433	1457	293.544
13021321	15	11	1581	High	408.159	14143	169.119
11021312	15	11	1502	High	503.287	1439	185.061
13021324	15	11	15190	High	527.552	1417	231.999
13021318	15	11	15114	High	554.925	1412	362.847
11021313	15	11	1517	High	593.664	1412	362.847
13021309	15	11	15206	High	681.563	1438	366.021
13021304	15	11	15112	High	765.943	1438	366.021
14021315	15	11	1546	Low	0.0461099	14104	0.0639456
14021311	15	11	1550	Low	0.0471478	14104	0.0639456
14021317	15	11	1537	Low	0.0570792	14127	0.0731783
14021325	15	11	15146	Low	0.0600455	14127	0.0731783
14021313	15	11	1547	Low	0.0616746	14104	0.0639456
14021321	15	11	1539	Low	0.0676828	14119	0.0742142
14021310	15	11	1544	Low	0.0763134	14109	0.0852611
14021329	15	11	15126	Low	0.0854206	14105	0.0895406
14021323	15	11	15144	Low	0.0866378	14106	0.0805205
14021333	15	11	15145	Low	0.0890153	14116	0.0801809
14021312	15	11	1540	Low	0.0913025	14138	0.084327
14021316	15	11	1543	Low	0.0992372	14109	0.0852611
14021328	15	11	1538	Low	0.0998135	14119	0.0742142
14021331	15	11	15123	Low	0.104737	14130	0.130156
14021332	15	11	15132	Low	0.10479	14130	0.130156
14021320	15	11	1549	Low	0.110887	14106	0.0805205
14021318	15	11	1557	Low	0.114822	14136	0.171109
14021327	15	11	15133	Low	0.116442	14105	0.0895406
12021322	15	11	15127	Low	0.11697	14134	0.169258
14021330	15	11	15128	Low	0.123827	14131	0.0970939
14021324	15	11	15142	Low	0.156881	14136	0.171109
11021323	15	11	1558	Low	0.159939	14134	0.169258
14021314	15	11	1535	Low	0.160718	14116	0.0801809
14021322	15	11	15138	Low	0.174941	14136	0.171109
12021307	15	11	1552	Low	0.176369	14115	0.10067
14021326	15	11	1530	Low	0.187301	14119	0.0742142
14021319	15	11	1551	Low	0.200461	1415	233.089
12021309	15	11	1554	Low	0.202392	14131	0.0970939
12021323	15	11	15139	Low	0.226293	14105	0.0895406
12021308	15	11	1536	Low	0.392224	14116	0.0801809
3041307	16	12	16148	High	0.285234	1581	408.159
29031353	16	12	1612	High	0.323775	1517	593.664
29031303	16	12	16180	High	0.330593	15105	43.6975
29031355	16	12	16131	High	0.467968	1517	593.664
2041322	16	12	16110	High	0.481238	1517	593.664
29031305	16	12	1650	High	0.534816	15105	43.6975
2041311	16	12	16109	High	2.95863	1517	593.664
2041305	16	12	16115	High	3.55784	1517	593.664
29031341	16	12	16186	High	16.277	15189	273.601
29031362	16	12	16184	High	68.1282	15189	273.601
4041323	16	12	16175	High	80.9428	15105	43.6975
4041314	16	12	1640	High	128.704	1517	593.664
4041322	16	12	16173	High	133.719	15113	131.594
29031333	16	12	1618	High	145.67	15113	131.594
4041320	16	12	16172	High	156.446	15196	164.855
2041325	16	12	16162	High	156.853	15110	150.745
2041306	16	12	16149	High	159.666	15110	150.745
4041324	16	12	16168	High	165.977	1585	385.835
29031332	16	12	16139	High	168.46	1507	197.439
29031312	16	12	16194	High	169.169	15187	195.495
29031317	16	12	16126	High	181.502	1517	593.664
29031372	16	12	16137	High	181.688	1505	155.534
29031329	16	12	16143	High	184.861	1560	82.8873
29031374	16	12	1616	High	187.855	1507	197.439
29031318	16	12	16144	High	194.221	1505	155.534
29031361	16	12	16188	High	200.28	1585	385.835
29031323	16	12	16182	High	206.281	15105	43.6975
4041328	16	12	16165	High	206.762	15119	401.433
29031369	16	12	16192	High	208.214	1582	275.207
4041325	16	12	16177	High	210.501	15110	150.745
29031367	16	12	1638	High	212.7	1581	408.159
29031319	16	12	16138	High	214.299	1505	155.534
1040308	16	12	1639	High	214.833	1503	166.077
4041316	16	12	16174	High	215.781	15191	280.166
29031308	16	12	1645	High	221.539	15115	236.804
2041320	16	12	16169	High	226.862	15187	195.495
2041346	16	12	16147	High	235.085	1560	82.8873
29031313	16	12	16127	High	237.309	15201	221.609
2041316	16	12	16107	High	237.701	1517	593.664
29031328	16	12	16181	High	240.856	15110	150.745
29031335	16	12	16123	High	244.643	1560	82.8873
29031320	16	12	16132	High	245.244	15201	221.609
290313161	16	12	16129	High	246.77	15201	221.609
1041301	16	12	16134	High	251.513	1505	155.534
2041310	16	12	16164	High	256.674	15110	150.745
29031311	16	12	16189	High	259.165	15191	280.166
29031334	16	12	1643	High	260.592	15194	151.862
29031309	16	12	16191	High	267.349	15187	195.495
2041317	16	12	16151	High	274.447	15105	43.6975
2041323	16	12	16154	High	284.294	15187	195.495
29031360	16	12	16187	High	288.131	15194	151.862
1041305	16	12	16135	High	289.566	15201	221.609
4041330	16	12	16170	High	291.493	15115	236.804
29031378	16	12	1641	High	296.048	15201	221.609
29031331	16	12	16124	High	300.565	15103	299.442
29031354	16	12	1637	High	310.259	1581	408.159
29031321	16	12	1646	High	330.076	15187	195.495
29031307	16	12	1648	High	353.649	15113	131.594
2041312	16	12	16157	High	353.972	1582	275.207
29031336	16	12	16128	High	357.853	15103	299.442
2041321	16	12	16118	High	381.709	1517	593.664
29031327	16	12	16136	High	398.625	1507	197.439
4041329	16	12	16166	High	410.401	15194	151.862
29031373	16	12	1636	High	413.84	1514	96.8425
1041306	16	12	1615	High	497.315	1565	332.219
29031306	16	12	16130	High	570.109	1565	332.219
29031352	16	12	1609	High	718.47	1565	332.219
29031351	16	12	1614	High	825.995	1517	593.664
29031344	16	12	1626	Low	0.0484717	15135	-
2041313	16	12	1689	Low	0.0560084	1544	0.0763134
4041305	16	12	1661	Low	0.0626601	1537	0.0570792
29031357	16	12	1686	Low	0.0643911	1544	0.0763134
3041310	16	12	1654	Low	0.066166	15162	-
29031343	16	12	1633	Low	0.0693332	1546	0.0461099
29031314	16	12	1604	Low	0.0695906	1535	0.160718
2041319	16	12	1695	Low	0.070275	15132	0.10479
29031338	16	12	1603	Low	0.0706371	1543	0.0992372
1041303	16	12	1688	Low	0.0714449	15144	0.0866378
29031363	16	12	1684	Low	0.0731774	1544	0.0763134
29031346	16	12	1681	Low	0.0762792	15157	-
29031349	16	12	1666	Low	0.0764145	15157	-
2041303	16	12	1696	Low	0.0782197	15166	-
29031365	16	12	1624	Low	0.0790959	15146	0.0600455
29031377	16	12	1692	Low	0.0793699	1544	0.0763134
29031359	16	12	1687	Low	0.0794849	1544	0.0763134
2041349	16	12	1663	Low	0.0826091	1537	0.0570792
4041307	16	12	16102	Low	0.0838423	15158	-
3041303	16	12	16200	Low	0.0851729	15127	0.11697
29031337	16	12	1601	Low	0.0898396	1543	0.0992372
29031348	16	12	1668	Low	0.0901757	15126	0.0854206
4041321	16	12	16198	Low	0.0914678	15127	0.11697
29031376	16	12	1685	Low	0.0916843	1544	0.0763134
4041319	16	12	16210	Low	0.0917352	15142	0.156881
1041302	16	12	1690	Low	0.0920731	15142	0.156881
29031347	16	12	1676	Low	0.0923605	15126	0.0854206
2041308	16	12	16209	Low	0.0948432	15150	-
29031358	16	12	1691	Low	0.0956217	15132	0.10479
2041307	16	12	16204	Low	0.0963624	15132	0.10479
4041306	16	12	16208	Low	0.09713	15164	-
29031339	16	12	1630	Low	0.0978052	15132	0.10479
29031371	16	12	1669	Low	0.100327	15126	0.0854206
3041311	16	12	16202	Low	0.102494	15163	-
4041317	16	12	16196	Low	0.102564	1535	0.160718
2041302	16	12	16213	Low	0.102845	15157	-
4041327	16	12	1697	Low	0.108359	15176	-
29031366	16	12	1682	Low	0.110431	1544	0.0763134
29031340	16	12	1628	Low	0.110969	15142	0.156881
29031375	16	12	1627	Low	0.114958	15132	0.10479
4041347	16	12	16205	Low	0.121486	15176	-
3041304	16	12	1659	Low	0.121611	15152	-
29031342	16	12	1629	Low	0.123857	15142	0.156881
4041318	16	12	16103	Low	0.132822	15178	-
29031364	16	12	1632	Low	0.13373	15132	0.10479
2041350	16	12	16199	Low	0.134963	1557	0.114822
29031304	16	12	1623	Low	0.137392	1543	0.0992372
29031368	16	12	1671	Low	0.137985	15127	0.11697
3041302	16	12	16197	Low	0.138462	15162	-
29031322	16	12	1677	Low	0.138539	15127	0.11697
29031345	16	12	1683	Low	0.138567	15144	0.0866378
4041315	16	12	1698	Low	0.141615	15142	0.156881
3041301	16	12	16195	Low	0.144274	15126	0.0854206
29031315	16	12	1606	Low	0.149123	1543	0.0992372
29031356	16	12	1672	Low	0.152632	15130	-
2041309	16	12	16100	Low	0.152765	15176	-
4041303	16	12	1653	Low	0.154707	15163	-
1041304	16	12	1673	Low	0.190967	1557	0.114822
2041348	16	12	1655	Low	0.191139	15182	-
3041309	16	12	1653	Low	0.193574	15163	-
4041304	16	12	1660	Low	0.210315	1543	0.0992372
4041326	16	12	16212	Low	0.2423	15132	0.10479
2041347	16	12	1664	Low	0.244483	1535	0.160718
29031350	16	12	1674	Low	0.27118	15157	-
3041308	16	12	1658	Low	0.285412	15182	-
29031326	16	12	1680	Low	0.329273	15125	-
3041305	16	12	1651	Low	0.405415	15163	-
1040307	16	12	1667	Low	1.92695	15171	-
29031370	16	12	1679	Low	6.6245	15127	0.11697
3041306	16	12	1656	Low	211.707	15152	-
