# Supplementary material for: Within-population variability in a moth sex pheromone blend, part 2: selection towards fixation
Source: R Soc Open Sci. 2019 Mar 13;6(3):182050. doi: 10.1098/rsos.182050 (PMC6458377; doi:10.1098/rsos.182050)
Supplement: Suppl. File 7 [file rsos182050supp8.xlsx]

## Sheet: Sheet1
Supplementary File 7, to Groot AT, van Wijk M, Villacis-Perez E, Kuperus P, Schöfl G, van Veldhuizen D, Heckel D. Within-population variability in a moth sex pheromone blend, part 2: Selection towards fixation. Royal Society Open Science.
Detailed information on “Plate 1-4”, which contain field-collected females from different geographic locations, collected in 2005-2008 as larvae, after which pheromone glands were analysed in 2-5 day-old virgin females (see Groot et al. 2014 for more information)
plate	kolom	rij	year	region	GC file name	ratio 16:Ald / Z11-16:Ald	female	bp_PCR_d11	HighPCRband	PCRbands
1	1	G	2008	ms	9300845	2.2379	hvms `08-vl4	540	no	LL
1	1	F	2008	ms	9300814	0.576033	hvms `08-vl10	550	no	LL
1	1	E	2006	nc	11130614	0.936756	hv-nc-f8	800	yes	HH
1	1	D	2006	tx	11020644	0.199345	hv-tx06-11a	800+830	yes	HH
1	1	C	2006	ms	11130679	0.326709	hv-ms6	550+900	yes	LH
1	1	B	2007	nc	10040733	1.40529	hvnc m-07-26	550	no	LL
1	1	A	2006	tx	10170643	1.29348	hv-txf-4	550	no	LL
1	2	H	2008	ms	9300845	2.2379	hvms `08-vl4	550	no	LL
1	2	E	2006	nc	11130615	0.381515	hv-nc-f9	800	yes	HH
1	2	D	2006	tx	10170672	0.853249	hv-tx06-2	550+800	yes	LH
1	2	C	2008	ms	11130682	0.548363	hv-ms9	550	no	LL
1	2	B	2007	nc	10040735	2.41483	hvnc m-07-28	550	no	LL
1	2	A	2006	tx	10170644	1.57382	hv-txf-5	550+800(f)	yes	LH
1	3	H	2008	nc	8060773	0.783405	hvnck 07-12	550+800(f)	yes	LH
1	3	G	2006	nc	11130616	0.687694	hv-nc-f10	800	yes	HH
1	3	F	2006	tx	11020653	0.895619	hv-tx06-16	550	no	LL
1	3	E	2006	ms	11130687	1.14067	hv-ms14	550	no	LL
1	3	D	2006	mxe	11020670	0.311377	hv-mxe06-13	550	no	LL
1	3	C	2006	tx	10170645	0.691368	hv-txf-6	800	yes	HH
1	3	B	2006	nc	10230630	0.930219	hv-nce-141f	900	yes	HH
1	3	A	2008	nc	9300879	0.334958	hvnc `08-4	550+800(f)?	yes	LH
1	4	G	2006	ms	11130674	0.165222	hv-ms1	550+850	yes	LH
1	4	F	2006	mxe	11020671	0.260902	hv-mxe06-12	550+850	yes	LH
1	4	E	2006	tx	10170647	0.440101	hv-txf-8	800	yes	HH
1	4	C	2006	nc	10230603	1.15503	hv-nce-110f	550+800	yes	LH
1	4	B	2008	ms	9300842	1.05958	hvms `08-vl1	800+850	yes	HH
1	4	A	2008	ms	9300851	0.213646	hvms `08-vl15	550	no	LL
1	5	H	2006	mxe	11020656	0.228132	hv-mxe06-2	550	no	LL
1	5	G	2007	ms	10040740	1.13421	hvms 07-18	800	yes	HH
1	5	F	2006	nc	10230636	0.870841	hv-nce-144f	800+830	yes	HH
1	5	E	2006	nc	10230604	0.508875	hv-nce-111f	830	yes	HH
1	6	H	2007	ms	10020731	1.24787	hvms 07-13	550	no	LL
1	6	G	2006	nc	10170686	0.318984	hv-nce-108f	550+800+900	yes	LH
1	6	E	2008	ms	9300854	0.15756	hvms `08-vl12	550	no	LL
1	6	B	2006	nc	11130610	1.37322	hv-nc-f4	550+850	yes	LH
1	6	A	2006	ms	11130686	0.153893	hv-ms13	550	no	LL
1	7	H	2006	nc	10170685	2.35894	hv-nce-107f	550	no	LL
1	7	F	2008	ms	9300854	0.15756	hvms `08-vl12	550	no	LL
1	7	B	2006	tx	11020643	0.264961	hv-tx06-12a	800	yes	HH
1	7	A	2006	mxe	11020659	0.287167	hv-mxe06-5	550	no	LL
1	8	H	2008	ms	9300851	0.213646	hvms `08-vl15	800	yes	HH
1	8	E	2006	nc	11130612	0.333783	hv-nc-f6	850	yes	HH
1	8	D	2006	tx	11020648	0.320403	hv-tx06-7a	550	no	LL
1	8	C	2006	mxe	11020665	1.6414	hv-mxe06-11	550	no	LL
1	8	B	2007	ms	8230745	0.209788	hvms 07-1	550	no	LL
1	8	A	2006	nc	10230631	0.272593	hv-nce-142f	550+800+900	yes	LH
1	9	G	2006	nc	11130620	0.182255	hv-nc-f14	550	no	LL
1	9	E	2006	tx	11020641	0.939076	hv-tx06-14a	550	no	LL
1	9	D	2006	mxe	11020664	0.161119	hv-mxe06-10	550	no	LL
1	9	C	2007	ms	8230752	0.232221	hvms 07-8	550+800	yes	LH
1	9	B	2006	nc	10230605	1.94081	hv-nce-112f	550	no	LL
1	9	A	2008	nc	9300876	0.867874	hvnc `08-1	550	no	LL
1	10	H	2006	nc	11130617	2.96109	hv-nc-f11	550+900	yes	LH
1	10	G	2006	tx	10170680	0.448426	hv-tx06-10	550	no	LL
1	10	F	2006	mxe	11020658	0.602656	hv-mxe06-4	550	no	LL
1	10	E	2006	tx	11020646	0.382042	hv-tx06-9a	550	no	LL
1	10	D	2006	nc	10230625	0.37842	hv-nce-136f	550+800	yes	LH
1	10	C	2006	nc	10230606	0.432495	hv-nce-113f	800	yes	HH
1	10	B	2008	nc	9300883	0.848109	hvnc `08-8	550	no	LL
1	11	H	2006	tx	10170674	0.599675	hv-tx06-4	550	no	LL
1	11	G	2006	ms	11130678	0.152529	hv-ms5	550+800(f)	yes	LH
1	11	E	2006	tx	11020637	1.20792	hv-tx06-1a	550+1100+1150	yes	LH
1	11	D	2006	nc	10230624	4.80401	hv-nce-135f	550+800	yes	LH
1	11	A	2007	tx	7300711	0.509289	hvtx07-17	550	no	LL
1	12	E	2006	nc	10230629	3.03398	hv-nce-140f	550+800	yes	LH
1	12	A	2006	nc	11080672	1.98594	hv-nc-f2(f?)	800	yes	HH
2	1	G	2006	nc	10230616	0.449671	hv-nce-125f	550+800	yes	LH
2	1	F	2006	nc	10230627	0.451176	hv-nce-138f	550	no	LL
2	1	E	2006	nc	10230622	1.57419	hv-nce-133f	550+800+900	yes	LH
2	1	D	2006	nc	10230626	1.8618	hv-nce-137f	800+900	yes	HH
2	1	C	2006	nc	10230635	1.15123	hv-nce-143f	550+800+900	yes	LH
2	1	B	2006	nc	10230620	1.94884	hv-nce-130f	550+800	yes	LH
2	1	A	2006	nc	10230614	0.574488	hv-nce-123f	550	no	LL
2	2	H	2006	nc	10230612	2.02211	hv-nce-121f	800	yes	HH
2	2	G	2006	nc	10230608	1.93106	hv-nce-116f	800	yes	HH
2	2	F	2006	nc	10230609	1.26415	hv-nce-117f	800	yes	HH
2	3	H	2007	ms	10040706	0.384973	hvms 07-15	550	no	LL
2	3	G	2007	ms	10040705	0.368278	hvms 07-16	800	yes	HH
2	3	F	2008	ms	9300866	0.128002	hvms`08-g18	550	no	LL
2	3	E	2007	tx	82307120	0.630957	hvtx 2-07-20	550+800+900	yes	LH
2	3	D	2007	tx	82307121	0.440852	hvtx 2-07-21	550	no	LL
2	3	C	2007	tx	82307103	0.698482	hvtx 2-07-3	550	no	LL
2	3	B	2007	tx	82307106	1.02128	hvtx 2-07-6	550	no	LL
2	3	A	2006	nc	10230611	1.36572	hv-nce-119f	550+800+900	yes	LH
2	4	H	2007	tx	10020723	1.00867	hvtx 2-07-27	550	no	LL
2	4	G	2007	tx	82307122	0.239462	hvtx 2-07-22	550	no	LL
2	4	F	2007	tx	10020724	0.182818	hvtx 2-07-28	550	no	LL
2	4	E	2007	ms	8230746	0.448713	hvms 07-2	550	no	LL
2	4	D	2007	ms	8230747	0.114545	hvms 07-3	550+800+900	yes	LH
2	4	B	2007	ms	10020729	0.14573	hvms 07-11	550+800+900	yes	LH
2	4	A	2007	ms	10040702	0.551127	hvms 07-14	850+900	yes	HH
2	5	F	2007	ms	8230748	0.301332	hvms 07-4	800	yes	HH
2	5	E	2007	tx	82307115	0.338547	hvtx 2-07-15	550+800(f)+900	yes	LH
2	5	D	2007	tx	82307116	0.265799	hvtx 2-07-16	550	no	LL
2	5	C	2007	tx	10020721	1.43821	hvtx 2-07-25	550	no	LL
2	5	B	2007	tx	82307109	0.24599	hvtx 2-07-9	550+800(f)+900(f)	yes	LH
2	5	A	2007	tx	82307119	0.363299	hvtx 2-07-19	550	no	LL
3	1	D	2007	tx	1110712	0.252843	hv-tx-v-16	550+700(f)+800(f)	yes	LH
3	1	C	2007	tx	1240737	0.760038	hv-tx-z1	550	no	LL
3	2	D	2007	tx	1110702	0.228366	hv-tx-v5	800	yes	HH
3	2	C	2007	tx	1160791	1.28308	hv-tx-z-10	800	yes	HH
3	3	E	2007	tx	1090722	0.849178	hv-tx-x-24	800	yes	HH
3	3	D	2007	tx	1100710	0.284995	hv-tx-v7	850	yes	HH
3	4	D	2007	tx	1160715	1.26636	hv-tx-v-25	550+700(f)+800(f)	yes	LH
3	4	C	2007	tx	1200719	1.45884	hv-tx-z-7	550	no	LL
3	5	D	2007	tx	1160757	0.76498	hv-tx-v-31	550	no	LL
3	5	C	2007	tx	1160781	0.173148	hv-tx-z-67c	550+700(f)+800(f)	yes	LH
3	6	F	2008	nc	9300871	0.98986	hvnc hd-24	550+700(f)+800(f)	yes	LH
3	6	C	2007	tx	1200721	0.549241	hv-tx-z-9	800	yes	HH
3	7	C	2007	tx	1160778	0.270529	hv-tx-z-57c	800	yes	HH
3	7	A	2008	nc	10140822	0.119558	hvnc l1-co	900	yes	HH
3	8	C	2008	nc	9300812	0.652599	hvnc hd-10	550+850(f)	yes	LH
3	8	B	2008	nc	9300817	0.70878	hvnc hc-5	550+800(f)	yes	LH
3	8	A	2008	nc	10140803	0.114267	hvnc l3-3	550	no	LL
3	9	B	2008	nc	10140802	0.262852	hvnc l3-2	550+700(f)+850(f)	yes	LH
3	10	F	2008	nc	9300875	4.54556	hvnc hd-23	550	no	LL
3	10	B	2008	nc	93008102	0.151788	hvnc l3-1	550	no	LL
3	10	A	2006	nc	9300822	0.246312	hvnc hb-1	550+700(f)+800(f)	yes	LH
3	11	B	2008	nc	10140810	0.446369	hvnc l3-10	800+850	yes	HH
3	11	A	2008	nc	9300820	0.482323	hvnc hc-8	550+700(f)+800(f)	yes	LH
3	12	E	2008	nc	9300806	1.83952	hvnc hc-12	800+850	yes	HH
3	12	C	2008	nc	9300807	0.363359	hvnc hc-13	550+850(f)	yes	LH
3	12	B	2008	nc	9300823	0.282512	hvnc hb-2	550+800	yes	LH
3	12	A	2008	nc	10140806	0.317216	hvnc l4-6	550	no	LL
4	1	H	2006	mxe	1160713	0.397586	hv-mxe-x-1	550	no	LL
4	1	G	2006	mxe	1160720	0.307191	hv-mxe-v-55c	550	no	LL
4	1	F	2006	mxe	1200726	1.29869	hv-mxe-v-15	550	no	LL
4	1	E	2006	mxe	1160764	0.380282	hv-mxe-v-63c	550	no	LL
4	1	D	2006	mxe	1220704	0.530629	hv-mxe-x-3	550	no	LL
4	1	C	2006	mxe	1220711	0.442751	hv-mxe-ao-9	550+800(f)	yes	LH
4	1	B	2006	mxe	1200727	0.658803	hv-mxe-v-16	550	no	LL
4	1	A	2006	mxe	1220703	1.02907	hv-mxe-v-24	550	no	LL
4	2	C	2006	mxe	1220719	0.337093	hv-mxe-ao-20c	550	no	LL
4	2	B	2006	mxe	1220721	0.292626	hv-mxe-ao-22c	550	no	LL
4	2	A	2006	mxe	1220718	0.411558	hv-mxe-ao-19c	550	no	LL
