# Supplementary material for: Within-population variability in a moth sex pheromone blend, part 2: selection towards fixation
Source: R Soc Open Sci. 2019 Mar 13;6(3):182050. doi: 10.1098/rsos.182050 (PMC6458377; doi:10.1098/rsos.182050)
Supplement: Suppl. File 8 [file rsos182050supp9.xlsx]

## Sheet: Sheet1
fertility selection lines
date	gen	line	# spm set up	# spm with eggs	% fertile
13/10/2011	5	backup	17	13	76.4706
13/10/2011	5	low	72	42	58.3333
13/10/2011	5	high	61	36	59.0164
21/11/2011	6	backup	53	47	88.6792
21/11/2011	6	high	38	34	89.4737
21/11/2011	6	low	51	45	88.2353
30/12/2011	7	backup	63	45	71.4286
30/12/2011	7	high1	44	37	84.0909
30/12/2011	7	high2	38	26	68.4211
30/12/2011	7	high3	15	10	66.6667
30/12/2011	7	low1	53	44	83.0189
30/12/2011	7	low2	68	59	86.7647
13/2/2012	8	backup1	46	35	76.087
13/2/2012	8	backup2	24	18	75
13/2/2012	8	high1	35	33	94.2857
13/2/2012	8	high2	37	31	83.7838
13/2/2012	8	low1	54	52	96.2963
13/2/2012	8	low2	58	52	89.6552
2012-02-04	9	backup	45	?
2012-02-04	9	high etc	niet duidelijk bij de meesten..
14/05/2012	10	backup	35	?
14/05/2012	10	high1	42	37	88.0952
14/05/2012	10	high2	36	31	86.1111
14/05/2012	10	low1	47	42	89.3617
14/05/2012	10	low2	56	47	83.9286
20/07/2012	11	backup	23	22	95.6522
20/07/2012	11	high1	33	29	87.8788
20/07/2012	11	high2	26	22	84.6154
20/07/2012	11	low1	61	49	80.3279
20/07/2012	11	low2	61	50	81.9672
31/08/2012	12	low1	63	53	84.127
31/08/2012	12	low2	63	53	84.127
31/08/2012	12	high1	48	41	85.4167
31/08/2012	12	high2	48	47	97.9167
27/10/2012	13	low1	50	36	72
27/10/2012	13	low2	51	44	86.2745
27/10/2012	13	backup1	15	12	80
27/10/2012	13	backup2	15	13	86.6667
27/10/2012	13	high1	46	37	80.4348
27/10/2012	13	high2	44	37	84.0909
15/12/2012	14	low1	56	39	69.6429
15/12/2012	14	low2	51	40	78.4314
15/12/2012	14	backup1	16	14	87.5
15/12/2012	14	backup2	16	12	75
15/12/2012	14	high1	23	16	69.5652
15/12/2012	14	high2	27	17	62.963
31/01/2013	15	low1	56	43	76.7857
31/01/2013	15	low2	61	44	72.1311
31/01/2013	15	backup1	14	13	92.8571
31/01/2013	15	backup2	20	16	80
31/01/2013	15	high1	29	27	93.1034
31/01/2013	15	high2	30	23	76.6667
31/01/2013	15	L x H	20	13	65
31/01/2013	15	H x L	20	17	85
21/03/2013	16	low1	59	49	83.0508
21/03/2013	16	low2	61	42	68.8525
21/03/2013	16	high1	46	40	86.9565
	16	high2	48	44	91.6667
	16	H x L		?
	16	L x H		?
2013-10-05	17	low1	64	57	89.0625
2013-10-05	17	low2	60	56	93.3333
2013-10-05	17	backup	27	23	85.1852
2013-10-05	17	high1	51	43	84.3137
2013-10-05	17	high2	52	50	96.1538
2013-02-07	18	H x L	10	10	100
2013-02-07	18	L x H	14	14	100
2013-02-07	18	low1	46	33	71.7391
2013-02-07	18	low2	79	59	74.6835
2013-02-07	18	backup	30	22	73.3333
2013-02-07	18	high1	49	41	83.6735
2013-02-07	18	high2	49	42	85.7143
19/08/2013	19	backup	25	13	52
19/08/2013	19	low1	48	45	93.75
19/08/2013	19	low2	49	48	97.9592
19/08/2013	19	high1	40	37	92.5
19/08/2013	19	high2	40	39	97.5
2013-01-10	20	low1	44	43	97.7273
2013-01-10	20	low2	45	43	95.5556
2013-01-10	20	backup	36	32	88.8889
2013-01-10	20	high1	45	39	86.6667
2013-01-10	20	high2	45	38	84.4444
2013-01-10	20	H x L	24	15	62.5
2013-01-10	20	L x H	25	16	64
2013-12-11	21	low1	45	44	97.7778
2013-12-11	21	low2	45	44	97.7778
2013-12-11	21	backup	31	28	90.3226
2013-12-11	21	high1	45	36	80
2013-12-11	21	high2	45	41	91.1111

## Sheet: resort1
date	gen		line info	line	# spm set up	# spm with eggs	% fertile
13/10/2011	0		backup	B	17	13	76.4706
21/11/2011	1		backup	B	53	47	88.6792
30/12/2011	2		backup	B	63	45	71.4286
13/2/2012	3		backup1	B	46	35	76.087
13/2/2012	3		backup2	B	24	18	75
2012-02-04	4		backup	B	45	?
14/05/2012	5		backup	B	35	?
20/07/2012	6		backup	B	23	22	95.6522
27/10/2012	8		backup1	B	15	12	80
27/10/2012	8		backup2	B	15	13	86.6667
15/12/2012	9		backup1	B	16	14	87.5
15/12/2012	9		backup2	B	16	12	75
31/01/2013	5		backup1	B	14	13	92.8571
31/01/2013	5		backup2	B	20	16	80
2013-10-05	7		backup	B	27	23	85.1852
2013-02-07	8		backup	B	30	22	73.3333
19/08/2013	9		backup	B	25	13	52
2013-01-10	15		backup	B	36	32	88.8889
2013-12-11	16		backup	B	31	28	90.3226
13/10/2011	0		high	H	61	36	59.0164
21/11/2011	1		high	H	38	34	89.4737
30/12/2011	2		high1	H	44	37	84.0909
30/12/2011	2		high2	H	38	26	68.4211
30/12/2011	2		high3	H	15	10	66.6667
13/2/2012	3		high1	H	35	33	94.2857
13/2/2012	3		high2	H	37	31	83.7838
2012-02-04	4		high etc	H	niet duidelijk bij de meesten..
14/05/2012	5		high1	H	42	37	88.0952
14/05/2012	5		high2	H	36	31	86.1111
20/07/2012	6		high1	H	33	29	87.8788
20/07/2012	6		high2	H	26	22	84.6154
31/08/2012	7		high1	H	48	41	85.4167
31/08/2012	7		high2	H	48	47	97.9167
27/10/2012	8		high1	H	46	37	80.4348
27/10/2012	8		high2	H	44	37	84.0909
15/12/2012	9		high1	H	23	16	69.5652
15/12/2012	9		high2	H	27	17	62.963
31/01/2013	5		high1	H	29	27	93.1034
31/01/2013	5		high2	H	30	23	76.6667
21/03/2013	6		high1	H	46	40	86.9565
	6		high2	H	48	44	91.6667
2013-10-05	7		high1	H	51	43	84.3137
2013-10-05	7		high2	H	52	50	96.1538
2013-02-07	8		high1	H	49	41	83.6735
2013-02-07	8		high2	H	49	42	85.7143
19/08/2013	9		high1	H	40	37	92.5
19/08/2013	9		high2	H	40	39	97.5
2013-01-10	15		high1	H	45	39	86.6667
2013-01-10	15		high2	H	45	38	84.4444
2013-12-11	16		high1	H	45	36	80
2013-12-11	16		high2	H	45	41	91.1111
31/01/2013	5		H x L	HL	20	17	85
	6		H x L	HL		?
2013-02-07	8		H x L	HL	10	10	100
2013-01-10	15		H x L	HL	24	15	62.5
13/10/2011	0		low	L	72	42	58.3333
21/11/2011	1		low	L	51	45	88.2353
30/12/2011	2		low1	L	53	44	83.0189
30/12/2011	2		low2	L	68	59	86.7647
13/2/2012	3		low1	L	54	52	96.2963
13/2/2012	3		low2	L	58	52	89.6552
14/05/2012	5		low1	L	47	42	89.3617
14/05/2012	5		low2	L	56	47	83.9286
20/07/2012	6		low1	L	61	49	80.3279
20/07/2012	6		low2	L	61	50	81.9672
31/08/2012	7		low1	L	63	53	84.127
31/08/2012	7		low2	L	63	53	84.127
27/10/2012	8		low1	L	50	36	72
27/10/2012	8		low2	L	51	44	86.2745
15/12/2012	9		low1	L	56	39	69.6429
15/12/2012	9		low2	L	51	40	78.4314
31/01/2013	5		low1	L	56	43	76.7857
31/01/2013	5		low2	L	61	44	72.1311
21/03/2013	6		low1	L	59	49	83.0508
21/03/2013	6		low2	L	61	42	68.8525
2013-10-05	7		low1	L	64	57	89.0625
2013-10-05	7		low2	L	60	56	93.3333
2013-02-07	8		low1	L	46	33	71.7391
2013-02-07	8		low2	L	79	59	74.6835
19/08/2013	9		low1	L	48	45	93.75
19/08/2013	9		low2	L	49	48	97.9592
2013-01-10	15		low1	L	44	43	97.7273
2013-01-10	15		low2	L	45	43	95.5556
2013-12-11	16		low1	L	45	44	97.7778
2013-12-11	16		low2	L	45	44	97.7778
31/01/2013	5		L x H	LH	20	13	65
	6		L x H	LH		?
2013-02-07	8		L x H	LH	14	14	100
2013-01-10	15		L x H	LH	25	16	64

## Sheet: resort230317
			Supplementary File 8, to Groot AT, van Wijk M, Villacis-Perez E, Kuperus P, Schöfl G, van Veldhuizen D, Heckel D. Within-population variability in a moth sex pheromone blend, part 2: Selection towards fixation. Royal Society Open Science.
			Fertility of the selection lines
date	gen	selgen	line	selline	# spm set up	# spm with eggs	% fertile
13/10/2011	5	0	backup	B	17	13	76.4706
21/11/2011	6	1	backup	B	53	47	88.6792
30/12/2011	7	2	backup	B	63	45	71.4286
13/2/2012	8	3	backup1	B	46	35	76.087
13/2/2012	8	3	backup2	B	24	18	75
2012-02-04	9	4	backup	B	45	?
14/05/2012	10	5	backup	B	35	?
20/07/2012	11	6	backup	B	23	22	95.6522
27/10/2012	13	8	backup1	B	15	12	80
27/10/2012	13	8	backup2	B	15	13	86.6667
15/12/2012	14	9	backup1	B	16	14	87.5
15/12/2012	14	9	backup2	B	16	12	75
31/01/2013	15	10	backup1	B	14	13	92.8571
31/01/2013	15	10	backup2	B	20	16	80
2013-10-05	17	12	backup	B	27	23	85.1852
2013-02-07	18	13	backup	B	30	22	73.3333
19/08/2013	19	14	backup	B	25	13	52
2013-01-10	20	15	backup	B	36	32	88.8889
2013-12-11	21	16	backup	B	31	28	90.3226
13/10/2011	5	0	high	H	61	36	59.0164
21/11/2011	6	1	high	H	38	34	89.4737
30/12/2011	7	2	high1	H	44	37	84.0909
30/12/2011	7	2	high2	H	38	26	68.4211
30/12/2011	7	2	high3	H	15	10	66.6667
13/2/2012	8	3	high1	H	35	33	94.2857
13/2/2012	8	3	high2	H	37	31	83.7838
14/05/2012	10	5	high1	H	42	37	88.0952
14/05/2012	10	5	high2	H	36	31	86.1111
20/07/2012	11	6	high1	H	33	29	87.8788
20/07/2012	11	6	high2	H	26	22	84.6154
31/08/2012	12	7	high1	H	48	41	85.4167
31/08/2012	12	7	high2	H	48	47	97.9167
27/10/2012	13	8	high1	H	46	37	80.4348
27/10/2012	13	8	high2	H	44	37	84.0909
15/12/2012	14	9	high1	H	23	16	69.5652
15/12/2012	14	9	high2	H	27	17	62.963
31/01/2013	15	10	high1	H	29	27	93.1034
31/01/2013	15	10	high2	H	30	23	76.6667
21/03/2013	16	11	high1	H	46	40	86.9565
	16	11	high2	H	48	44	91.6667
2013-10-05	17	12	high1	H	51	43	84.3137
2013-10-05	17	12	high2	H	52	50	96.1538
2013-02-07	18	13	high1	H	49	41	83.6735
2013-02-07	18	13	high2	H	49	42	85.7143
19/08/2013	19	14	high1	H	40	37	92.5
19/08/2013	19	14	high2	H	40	39	97.5
2013-01-10	20	15	high1	H	45	39	86.6667
2013-01-10	20	15	high2	H	45	38	84.4444
2013-12-11	21	16	high1	H	45	36	80
2013-12-11	21	16	high2	H	45	41	91.1111
13/10/2011	5	0	low	L	72	42	58.3333
21/11/2011	6	1	low	L	51	45	88.2353
30/12/2011	7	2	low1	L	53	44	83.0189
30/12/2011	7	2	low2	L	68	59	86.7647
13/2/2012	8	3	low1	L	54	52	96.2963
13/2/2012	8	3	low2	L	58	52	89.6552
14/05/2012	10	5	low1	L	47	42	89.3617
14/05/2012	10	5	low2	L	56	47	83.9286
20/07/2012	11	6	low1	L	61	49	80.3279
20/07/2012	11	6	low2	L	61	50	81.9672
31/08/2012	12	7	low1	L	63	53	84.127
31/08/2012	12	7	low2	L	63	53	84.127
27/10/2012	13	8	low1	L	50	36	72
27/10/2012	13	8	low2	L	51	44	86.2745
15/12/2012	14	9	low1	L	56	39	69.6429
15/12/2012	14	9	low2	L	51	40	78.4314
31/01/2013	15	10	low1	L	56	43	76.7857
31/01/2013	15	10	low2	L	61	44	72.1311
21/03/2013	16	11	low1	L	59	49	83.0508
21/03/2013	16	11	low2	L	61	42	68.8525
2013-10-05	17	12	low1	L	64	57	89.0625
2013-10-05	17	12	low2	L	60	56	93.3333
2013-02-07	18	13	low1	L	46	33	71.7391
2013-02-07	18	13	low2	L	79	59	74.6835
19/08/2013	19	14	low1	L	48	45	93.75
19/08/2013	19	14	low2	L	49	48	97.9592
2013-01-10	20	15	low1	L	44	43	97.7273
2013-01-10	20	15	low2	L	45	43	95.5556
2013-12-11	21	16	low1	L	45	44	97.7778
2013-12-11	21	16	low2	L	45	44	97.7778
